# Supplementary material for: Interactions Between Hantavirus Nucleoprotein and Glycoproteins: A Quantitative Fluorescence Microscopy Study
Source: Viruses. 2025 Jul 2;17(7):940. doi: 10.3390/v17070940 (PMC12298772; doi:10.3390/v17070940)
Supplement: Supplementary file 1 [file viruses-17-00940-s001.zip]

Archive with 3 entries (3 files):
- NP_GP Paper Raw Data.xlsx
- Koikkarah et al Viruses SI Revision.pdf
- Data Points _NP_GP Paper _Binned.xlsx
